# Supplementary material for: Feasibility of immunotherapy in cancer patients with persistent or past hepatitis B or C virus infection
Source: JGH Open. 2022 Apr 22;6(5):309–16. doi: 10.1002/jgh3.12737 (PMC9120871; doi:10.1002/jgh3.12737)
Supplement: Supplementary file 1 — Table S1. Cancer type of primary diagnosis in patients with persistent or past HBV infection. [file JGH3-6-309-s005.xlsx]

## Sheet: Table1
Supplementary Table 1. Cancer type of primary diagnosis in patients with persistent or past HBV infection
	HBsAg-positive	anti-HBc-positive/anti-HBs-positive	anti-HBc-positive/anti-HBs-negative	Negative for HBV and HCV-related markers
	n=8	n=190	n=68	n=820	P-value
Cancer type of primary diagnosis					0.526
Head and neck	2	28	3	105
Esophagus	1	10	3	25
Lung	2	92	42	384
Breast	0	1	0	7
Stomach	1	20	4	90
Pancreas	0	1	0	3
Renal	1	9	3	45
Urothelial	0	11	5	33
Ovary	0	1	0	12
Uterus	0	1	0	1
Malignant melanoma	1	14	7	80
Merkel cell carcinoma	0	1	0	4
Malignant mesothelioma	0	0	1	6
Lung+Urothelial	0	1	0	0
Colon	0	0	0	5
Prostate	0	0	0	2
Hepatocellular caricinoma	0	0	0	11
Hodgkin's lymphoma	0	0	0	4
Biliary tract	0	0	0	2
Unkonwn origin	0	0	0	1
