# Supplementary material for: Feasibility of immunotherapy in cancer patients with persistent or past hepatitis B or C virus infection
Source: JGH Open. 2022 Apr 22;6(5):309–16. doi: 10.1002/jgh3.12737 (PMC9120871; doi:10.1002/jgh3.12737)
Supplement: Supplementary file 2 — Table S2. Peak ALT level and its time point in persistent or past HBV‐infected patients with ICI‐induced liver injury. [file JGH3-6-309-s006.xlsx]

## Sheet: Table1
Supplementary Table 2. Peak ALT level and its time point in the persistent or past HBV-infected patients with ICI-induced liver injury
	HBsAg-positive	anti-HBc-positive/anti-HBs-positive	anti-HBc-positive/anti-HBs-negative	Negative for HBV- and HCV-related markers
	n=1	n=41	n=13	n=171	P-value
Peak ALT level, IU/L	227	76 (43-559)	88 (44-154)	86 (36-1706)	0.448
The time point of peak ALT level*, day	22	85 (3-765)	113 (5-812)	42 (2-1247)	0.168
Continuous variables are shown as median (range).
*Day 1 was defined as the day of the first administration of ICI treatment.
