# Supplementary material for: Feasibility of immunotherapy in cancer patients with persistent or past hepatitis B or C virus infection
Source: JGH Open. 2022 Apr 22;6(5):309–16. doi: 10.1002/jgh3.12737 (PMC9120871; doi:10.1002/jgh3.12737)
Supplement: Supplementary file 3 — Table S3. ICI‐induced adverse events except for liver injury in persistent or past HBV‐infected patients. [file JGH3-6-309-s002.xlsx]

## Sheet: Table1
Supplementary Table 3. ICI-induced adverse events except for liver injury in the persistent or past HBV-infected patients
	HBsAg-positive	anti-HBc-positive/anti-HBs-positive	anti-HBc-positive/anti-HBs-negative	Negative for HBV- and HCV-related markers
Pneumonitis	1	14	10	47
Colitis	0	9	3	26
Skin injury	0	7	4	31
Renal dysfunction	0	0	1	7
Thyroditis	1	20	7	50
Hypopituitarism	0	8	1	17
Adrenal cortical insufficiency	0	3	0	8
Diabetes mellitus	0	1	0	3
Neuromuscular complications	0	3	0	16
infusion reaction	0	1	0	6
Myocarditis	0	0	0	2
Pancreatitis	0	0	0	2
