# Supplementary material for: Feasibility of immunotherapy in cancer patients with persistent or past hepatitis B or C virus infection
Source: JGH Open. 2022 Apr 22;6(5):309–16. doi: 10.1002/jgh3.12737 (PMC9120871; doi:10.1002/jgh3.12737)
Supplement: Supplementary file 4 — Table S4. Cancer type of primary diagnosis in patients positive for HCV‐related markers. [file JGH3-6-309-s003.xlsx]

## Sheet: Table1
Supplementary Table 4. Cancer type of primary diagnosis in patients positive for HCV-related markers
	HCV RNA-positive	Anti-HCV-positive/HCV RNA-negative	Negative for HBV and HCV-related markers
	n=5	n=21	n=820
Head and neck	0	1	105
Esophagus	0	2	25
Lung	5	12	384
Breast	0	0	7
Stomach	0	2	90
Pancreas	0	0	3
Renal	0	3	45
Urothelial	0	0	33
Ovary	0	0	12
Uterus	0	0	1
Malignant melanoma	0	1	80
Merkel cell carcinoma	0	0	4
Malignant mesothelioma	0	0	6
Lung+Urothelial	0	0	0
Colon	0	0	5
Prostate	0	0	2
Hepatocellular caricinoma	0	0	11
Hodgkin's lymphoma	0	0	4
Biliary tract	0	0	2
Unkonwn origin	0	0	1
