# Supplementary material for: Feasibility of immunotherapy in cancer patients with persistent or past hepatitis B or C virus infection
Source: JGH Open. 2022 Apr 22;6(5):309–16. doi: 10.1002/jgh3.12737 (PMC9120871; doi:10.1002/jgh3.12737)
Supplement: Supplementary file 5 — Table S5. Peak ALT level and its time point in patients positive for HCV‐related markers with ICI‐induced liver injury. [file JGH3-6-309-s001.xlsx]

## Sheet: Table2
Supplementary Table 5. Peak ALT level and its time point in the patients positive for HCV-related markers with ICI-induced liver injury
	HCV RNA-positive	anti-HCV-positive/HCV RNA-negative	Negative for HBV- and HCV-related markers
	n=3	n=2	n=171	P-value
Peak ALT level, IU/L	160 (90-258)	508 (448-568)	86 (36-1706)	0.028a
The time point of peak ALT level*, day	91 (13-108)	309 (259-359)	42 (2-1247)	0.123
Continuous variables are shown as median (range). A bold number indicates the p-value <0.05.
aPost hoc analysis showed that peak ALT level of the anti-HCV-positive/HCV RNA-negative group was higher than that of the negative for HBV- and HCV-related markers group (p=0.005).
*Day 1 was defined as the day of the first administration of ICI treatment.
