# Supplementary material for: Feasibility of immunotherapy in cancer patients with persistent or past hepatitis B or C virus infection
Source: JGH Open. 2022 Apr 22;6(5):309–16. doi: 10.1002/jgh3.12737 (PMC9120871; doi:10.1002/jgh3.12737)
Supplement: Supplementary file 6 — Table S6. ICI‐induced adverse events except for liver injury in cancer patients positive for HCV‐related markers. [file JGH3-6-309-s004.xlsx]

## Sheet: Table1
Supplementary Table 6. ICI-induced adverse events except for liver injury in cancer patients positive for HCV-related markers
	HCV RNA-positive	anti-HCV-positive/HCV RNA-negative	Negative for HBV- and HCV-related markers
Pneumonitis	0	4	47
Colitis	0	0	26
Skin injury	0	0	31
Renal dysfunction	0	0	7
Thyroditis	1	2	50
Hypopituitarism	0	1	17
Adrenal cortical insufficiency	0	0	8
Diabetes mellitus	0	0	3
Neuromuscular complications	0	0	16
infusion reaction	0	0	6
Myocarditis	0	1	2
Pancreatitis	0	0	2
